# Supplementary material for: The Transcription Factor CsgD Contributes to Engineered Escherichia coli Resistance by Regulating Biofilm Formation and Stress Responses
Source: Int J Mol Sci. 2023 Sep 5;24(18):13681. doi: 10.3390/ijms241813681 (PMC10530992; doi:10.3390/ijms241813681)
Supplement: Supplementary file 1 [file ijms-24-13681-s001.zip]

Archive with 1 entries (1 files):
- ijms-2561868-supplementary.pdf
